# Supplementary material for: Combination of variations in inflammation- and endoplasmic reticulum-associated genes as putative biomarker for bevacizumab response in KRAS wild-type colorectal cancer
Source: Sci Rep. 2020 Jun 17;10:9778. doi: 10.1038/s41598-020-65869-2 (PMC7299973; doi:10.1038/s41598-020-65869-2)
Supplement: Supplementary file 2 — Supplementary Table S1. [file 41598_2020_65869_MOESM2_ESM.xlsx]

## Sheet: Suppl Table S1 - 47 SNPs ML
SNP	HUGO	ENSG	Major Allele / Minor Allele	chr	startpos	logrank pval	permutation corrected pval	HRhet	CI	HR	CI	location	impact	selected with elnet	in mv Model:	LD	p-value(MAVERICC)<0.05	p-value(TRIBE)<0.05
rs4592275	ALDH4A1	ENSG00000159423	G/A	chr1	19216428	0.0005	0.0017			2.00 d ***	1.38-2.88	intron_variant	MODIFIER	elnet			0.023
rs2228564	COL9A2	ENSG00000049089	T/C	chr1	40773149	0.004	0.0141			0.62 d *	0.42-0.90	missense_variant	MODERATE	elnet	30, 25,15,10,5		0.05
rs955865	ATP2B4	ENSG00000058668	G/A	chr1	203709034	0.0012	0.0015	0.71	0.46-1.08	0.45 **	0.27-0.75	3_prime_UTR_variant	MODIFIER	both	30,25
rs2842707	C4BPA	ENSG00000123838	G/C	chr1	207297484	0.0042	0.0068			0.43 r **	0.25-0.76	intron_variant	MODIFIER	lasso	30, 25, 15
rs1134898	TAF1A	ENSG00000143498	G/C	chr1	222734803	0.002	0.0027			1.97 r **	1.29-3.02	synonymous_variant	LOW	elnet	30,25
rs150654	LTBP1	ENSG00000049323	A/C	chr2	33174072	0.04	0.047			1.66 r *	1.06-2.6	intron_variant	MODIFIER	elnet
rs35926495	SLC38A3	ENSG00000188338	C/T	chr3	50255663	0.02	0.0303			1.7 d**	1.15-2.5	intron_variant&non_coding_transcript_variant	MODIFIER	elnet			0.0045
rs56048629	SLC38A3	ENSG00000188338	C/T	chr3	50255666	0.02	0.0255			1.7 d**	1.15-2.5	intron_variant&non_coding_transcript_variant	MODIFIER	elnet		LD with rs35926495.
rs55865575	VEPH1	ENSG00000197415	A/C	chr3	157081604	0.0017	0.0041			0.31 r **	0.13-0.74	intron_variant	MODIFIER	lasso
rs12648678	GLRA3	ENSG00000145451	A/G	chr4	175598280	0.027	0.0414			0.41 r *	0.18-0.95	synonymous_variant	LOW	elnet	30,25
rs248707	CTXN3	ENSG00000205279	T/C	chr5	126993922	0.001	0.0027			1.69 d **	1.17-2.45	3_prime_UTR_variant	MODIFIER	elnet	30,25			0.009
rs33920397	SPINK5	ENSG00000133710	T/C	chr5	147499670	0.0009	0.0027			0.52 d ***	0.36-0.77	synonymous_variant	LOW	lasso
rs139809493	VEGFA	ENSG00000112715	GGT/G	chr6	43747970	0.005	0.0064			1.46 r .	0.95-2.25	intron_variant	MODIFIER	both	30, 25, 15
rs495565	FRK	ENSG00000111816	A/G	chr6	116262976	0.0031	0.0045	0.60 *	0.40-0.89	0.64 .	0.39-1.05	3_prime_UTR_variant	MODIFIER	lasso		LD with rs550480
rs550480	FRK	ENSG00000111816	A/C	chr6	116264354	0.0046	0.0074	0.61 *	0.41-0.89	0.57 *	0.34-0.98	splice_region_variant&intron_variant	LOW	both	30, 25.		0.004
rs3808353	GPER1	ENSG00000164850	G/A	chr7	1132972	0.004	0.011			1.63 d *	1.10-2.41	3_prime_UTR_variant	MODIFIER	elnet	30, 25,15,10
rs67295626	TNRC18	ENSG00000182095	G/A	chr7	5430283	0.0041	0.0045			0.70 r .	0.41-0.90	intron_variant	MODIFIER	lasso	30, 25,15,10
rs218965	PHF14	ENSG00000106443	A/G	chr7	11022564	0.004	0.0057			1.57 r .	0.94-2.64	synonymous_variant	LOW	elnet	30, 25,15,10
rs6464546	ZYX	ENSG00000159840	A/G	chr7	143079806	0.07	0.08			0.52 r *	0.31-0.87	intron_variant	MODIFIER	elnet	30, 25		0.006
rs2862954	ERLIN1	ENSG00000107566	T/C	chr10	101912064	0.0083	0.0111			1.28 d	0.86-1.93	missense_variant	MODERATE	lasso	30
rs7104785	PIDD	ENSG00000177595	A/C	chr11	804212	0.0032	0.0046			1.6 d *	1.1-2.38	synonymous_variant	LOW	both	30, 25, 15,10,5			0.001
rs1599809	CD3E	ENSG00000198851	G/A	chr11	118179200	0.0112	0.015			0.48 d ***	0.33-0.7	intron_variant	MODIFIER	both
rs3914	ACADS	ENSG00000122971	T/C	chr12	121174899	0.002	0.004			2.01 r **	1.26-3.19	synonymous_variant	LOW	elnet	30
rs7987649	FLT1	ENSG00000102755	A/G	chr13	28894415	0.002	0.037	1.71 **	1.17-2.51	2.88 **	1.49-5.26	intron_variant	MODIFIER	elnet	30			0.016
rs10139564	RNASE4	ENSG00000258818	A/C	chr14	21149785	0.01	0.02			0.46 r **	0.26-0.81	upstream_gene_variant	MODIFIER	elnet		LD with rs6571340.
rs6571340	RNASE4	ENSG00000258818	G/A	chr14	21150595	0.0108	0.0139			0.46 r**	0.26-0.79	upstream_gene_variant	MODIFIER	both	30,25
rs2295306	NOP9	ENSG00000196943	A/G	chr14	24765684	0.0067	0.0086	0.67 .	0.43-1	0.44 **	0.26-0.73	upstream_gene_variant	MODIFIER	both
rs229592	SPTB	ENSG00000070182	A/G	chr14	65241228	1e-05	0.0003	1.67 **	1.13-2.47	3.26 **	1.48-7.15	synonymous_variant	LOW	both	30,25,15,10
rs3765115	SCAPER	ENSG00000140386	T/C	chr15	76673716	0.0004	0.0012	1.61 *	1.11-2.36	2.76 ***	1.53-5.00	splice_region_variant&intron_variant	LOW	lasso	30,25
rs13334970	SRL	ENSG00000185739	G/A	chr16	4257060	0.001	0.003			2.33 r *	1.19-4.57	intron_variant	MODIFIER	elnet	30,25,15,10,5,2			0.003
rs2291967	KIAA0513	ENSG00000135709	T/G	chr16	85112002	0.017	0.018			1.78 d **	1.22-2.59	intron_variant	MODIFIER	elnet	30, 25,15,10			0.049
rs2306422	MVD	ENSG00000167508	T/C	chr16	88714559	0.0099	0.0129			0.63 r .	0.39-1.01	downstream_gene_variant	MODIFIER	lasso	30
rs11651270	NLRP1	ENSG00000091592	T/C	chr17	5425077	0.0009	0.001			0.5 r **	0.32-0.79	missense_variant	MODERATE	elnet		LD with rs12150220.
rs12150220	NLRP1	ENSG00000091592	A/T	chr17	5485367	0.0014	0.0023			0.52 r **	0.33-0.83	missense_variant	MODERATE	both	30,25,15,2
rs1042357	ALOX12	ENSG00000108839	G/T	chr17	6905061	0.009	0.011	1.37 .	0.94-2.01	2.59 **	1.44-4.65	synonymous_variant	LOW	elnet
rs3830425	CLEC10A	ENSG00000132514	AATAGG/A	chr17	6979218	0.015	0.02	0.7 .	0.48-1.02	0.51 .	0.24-1.05	intron_variant	MODIFIER	elnet		LD with rs90951.
rs90951	CLEC10A	ENSG00000132514	A/G	chr17	6981397	0.011	0.016			0.7 d .	0.47-1.02	missense_variant	MODERATE	elnet	30, 25, 15			0.018
rs1058046	PYY	ENSG00000131096	C/G	chr17	42030531	0.0044	0.0051			0.61 d *	0.43-0.9	missense_variant	MODERATE	both	30
rs607404	SS18	ENSG00000141380	A/T	chr18	23598160	0.023	0.03			1.85 d **	1.28-2.69	3_prime_UTR_variant	MODIFIER	elnet			0.0039
rs3809983	ALPK2	ENSG00000198796	A/C	chr18	56202768	0.0007	0.0012	0.64 *	0.42-0.98	0.46 **	0.27-0.79	missense_variant	MODERATE	both	30, 25, 15,10,5
rs3809982	ALPK2	ENSG00000198796	A/G	chr18	56203074	0.0009	0.0013	0.64 *	0.42-0.98	0.47 **	0.28-0.8	missense_variant	MODERATE	elnet		LD with rs3809983.
rs17216649	CFD	ENSG00000197766	C/A	chr19	855966	0.003	0.0042			0.56 d **	0.38-0.84	upstream_gene_variant	MODIFIER	both	30, 25		0.014	6e-05
rs72984031	MED16	ENSG00000175221	A/G	chr19	872089	0.001	0.002	0.5 ***	0.34-0.75	0.4 **	0.21-0.79	synonymous_variant	LOW	elnet	30, 25,15,10,5			0.013
rs11672038	FBN3	ENSG00000142449	C/T	chr19	8174724	0.0007	0.0021			1.89 d ***	1.31-2.73	intron_variant	MODIFIER	both	30,25,15
rs2742313	ILF3	ENSG00000129351	C/T	chr19	10799750	0.001	0.0025			2.8 r ***	1.32-3.89	intron_variant	MODIFIER	elnet	30,25			0.0001
rs10405154	CCDC155	ENSG00000161609	G/A	chr19	49899076	0.0002	0.0005	1.51 .	0.93-2.43	2.60 ***	1.47-4.59	missense_variant	MODERATE	elnet
rs2267338	CACNG2	ENSG00000166862	C/G	chr22	36962353	0.009	0.01	0.66 *	0.43-1.00	0.48 **	0.28-0.80	intron_variant	MODIFIER	elnet
	NLRP1	SNPs that validated in one of the 2 validation cohorts (overall or KRAS wild type)
	PHF14	SNPs that were not accessible for validation in MAVERICC and TRIBE cohorts.
	FBN3	SNPs assessed in MAVERICC and TRIBE cohorts.
	p-value(MAVERICC)			p-value of the Fisher's Exact test comparing allele distributions in ANGIOPREDICT and MAVERICC.
	p-value(TRIBE)			p-value of the Fisher's Exact test comparing allele distributions in ANGIOPREDICT and TRIBE.
	stars - order of significance for each Hazard Ratio (HR)
	.	0.05<p<0.1
	*	p of order 0.01, p<0.05
	**	p of order 0.001
	***	p of order 0.0001
